# Supplementary material for: Effects of new motorway infrastructure on active travel in the local population: a retrospective repeat cross-sectional study in Glasgow, Scotland
Source: Int J Behav Nutr Phys Act. 2016 Jul 7;13:77. doi: 10.1186/s12966-016-0403-9 (PMC4936278; doi:10.1186/s12966-016-0403-9)
Supplement: Additional file 1: Table S2. — Description of Dichotomised variables from SHS. (XLSX 11 kb) [file 12966_2016_403_MOESM1_ESM.xlsx]

## Sheet: Sheet1
Supplementary Table 2 - Description of Dichotomised variables from SHS
Demographics
	Original variable	Dichotomised variable
Age
	16 to 24	16 to 24
	25 to 34	25 to 59
	35 to 44
	45 to 59
	60 to 74	60 plus
	75 plus
Current economic status
	Self employed	Employed / Education / Training
	Employed full time
	Employed part time
	At school
	In further / higher education
	Govt work or training scheme
	Looking after the home or family
	Unemployed and seeking work	Unemployed, seeking work or Unable to work due to sickness
	Permanently sick or disabled
	Unable to work because of short-term illness or injury
	Permanently retired from work	Retired
	Other	Other
How is your health in general?
	Very good	Very good/good
	Good
	Fair	Fair/Bad/Very bad
	Bad
	Very bad
