# Supplementary material for: Effects of new motorway infrastructure on active travel in the local population: a retrospective repeat cross-sectional study in Glasgow, Scotland
Source: Int J Behav Nutr Phys Act. 2016 Jul 7;13:77. doi: 10.1186/s12966-016-0403-9 (PMC4936278; doi:10.1186/s12966-016-0403-9)
Supplement: Additional file 2: Table S1. — Sensitivity analysis of RR of journey stages being made by active means. (XLSX 13 kb) [file 12966_2016_403_MOESM2_ESM.xlsx]

## Sheet: Sheet1
Supplementary Table 1: Sensitivity analysis of OR of journey stages being made by active means
OR (p value)		None				Excludes journeys less than 0.5km and greater than 5km				Excludes journeys less than 0.5km				Excludes journeys greater than 5km
		Unadjusted		Adjusted~		Unadjusted		Adjusted~		Unadjusted		Adjusted~		Unadjusted		Adjusted~
		2009/10	2012/13	2009/10	2012/13	2009/10	2012/13	2009/10	2012/13	2009/10	2012/13	2009/10	2012/13	2009/10	2012/13	2009/10	2012/13
Ref: Glasgow and surrounding authorities.
	SA1 -South (M74 motorway)	1.3 (0.209)	1.4 (0.081)	1.3 (0.193)	1.4 (0.092)	0.9 (0.859)	1.2 (0.427)	1.0 (0.950)	1.1 (0.659)	1.2 (0.514)	1.4 (0.144)	1.2 (0.433)	1.3 (0.215)	1.1 (0.793)	1.2 (0.273)	1.1 (0.740)	1.2 (0.346)
		09/10 n:420		12/13 n:533		09/10 n:233		12/13 n:320		09/10 n:348		12/13 n:467		09/10 n:305		12/13 n:386
	SA2 - East (M8 Motorway)	1.4 (0.078)	1.2 (0.240)	1.4 (0.108)	1.1 (0.513)	1.3 (0.290)	1.1 (0.702)	1.3 (0.279)	1.1 (0.825)	1.5 (0.083)	1.1 (0.529)	1.5 (0.071)	1.0 (0.878)	1.2 (0.362)	1.2 (0.335)	1.2 (0.437)	1.2 (0.469)
		09/10 n:468		12/13 n:543		09/10 n:267		12/13 n:315		09/10 n:401		12/13 n:474		09/10 n:334		12/13 n:384
	SA3 - North (Residential Area)	1.3 (0.228)	1.8 (0.003)	1.3 (0.136)	1.8 (0.003)	1.1 (0.595)	1.5 (0.080)	1.2 (0.460)	1.6 (0.054)	1.3 (0.274)	1.8 (0.006)	1.4 (0.164)	1.8 (0.006)	1.1 (0.564)	1.5 (0.047)	1.2 (0.413)	1.5 (0.030)
		09/10 n:533		12/13 n:581		09/10 n:316		12/13 n:368		09/10 n:467		12/13 n:507		09/10 n:382		12/13 n:442
Ref: Glasgow City administrative boundary.
	SA1 -South (M74 motorway)	1.2 (0.316)	1.2 (0.482)	1.4 (0.190)	1.2 (0.468)	0.8 (0.304)	0.9 (0.801)	0.8 (0.518)	0.9 (0.593)	1.0 (0.993)	1.1 (0.699)	1.1 (0.681)	1.1 (0.770)	1.0 (0.881)	1.0 (0.967)	1.0 (0.901)	1.0 (0.894)
		09/10 n:288		12/13 n:348		09/10 n:159		12/13 n:203		09/10 n:229		12/13 n:301		09/10 n:218		12/13 n:250
	SA2 - East (M8 Motorway)	1.1 (0.615)	0.9 (0.745)	1.1 (0.557)	0.8 (0.356)	0.9 (0.653)	0.7 (0.190)	1.0 (0.940)	0.7 (0.210)	1.1 (0.685)	0.8 (0.422)	1.2 (0.422)	0.8 (0.261)	0.9 (0.638)	0.8 (0.427)	0.9 (0.681)	0.8 (0.287)
		09/10 n:458		12/13 n:530		09/10 n:259		12/13 n:306		09/10 n:391		12/13 n:465		09/10 n:326		12/13 n:371
	SA3 - North (Residential Area)	1.0 (0.984)	1.3 (0.143)	1.1 (0.725)	1.3 (0.192)	0.8 (0.308)	1.0 (0.967)	0.9 (0.514)	1.0 (0.865)	0.9 (0.814)	1.3 (0.194)	1.0 (0.845)	1.3 (0.210)	0.8 (0.438)	1.0 (0.891)	0.9 (0.651)	1.0 (0.891)
		09/10 n:496		12/13 n:519		09/10 n:293		12/13 n:324		09/10 n:434		12/13 n:449		09/10 n:355		12/13 n:394
Note: OR: Odds Ratio
